# Supplementary material for: Development of Robust MWCNT Hydrogel Electrochemical Biosensor for Pyocyanin Detection by Phosphotungstic Acid Modification
Source: Sensors (Basel). 2025 Jan 19;25(2):557. doi: 10.3390/s25020557 (PMC11769391; doi:10.3390/s25020557)
Supplement: Supplementary file 1 [file sensors-25-00557-s001.zip]

Archive with 1 entries (1 files):
- sensors-3402227-supplementary.pdf
